# Supplementary material for: Efficient end-to-end learning for cell segmentation with machine generated weak annotations
Source: Commun Biol. 2023 Mar 2;6:232. doi: 10.1038/s42003-023-04608-5 (PMC9981753; doi:10.1038/s42003-023-04608-5)
Supplement: Supplementary file 4 — Supplementary Data [file 42003_2023_4608_MOESM4_ESM.csv]

IOU%	50	55	60	65	70	75	80	85	90	95		mAP
AP	0.9326	0.9066	0.8847	0.8547	0.8015	0.7212	0.5818	0.3916	0.207	0.0227		0.63044
