# Supplementary material for: Efficient end-to-end learning for cell segmentation with machine generated weak annotations
Source: Commun Biol. 2023 Mar 2;6:232. doi: 10.1038/s42003-023-04608-5 (PMC9981753; doi:10.1038/s42003-023-04608-5)
Supplement: Supplementary file 5 — Supplementary Data [file 42003_2023_4608_MOESM5_ESM.txt]

lacss supvised:
	0.50	0.55	0.60	0.65	0.70	0.75	0.80	0.85	0.90	0.95
A172	0.7748	0.7085	0.6354	0.5527	0.4562	0.3477	0.2255	0.106	0.0167	0
BT474	0.7427	0.687	0.6237	0.5512	0.4721	0.3773	0.2739	0.1509	0.0325	0
BV2	0.8935	0.8675	0.8325	0.7824	0.7059	0.5825	0.3956	0.1664	0.0154	0
Huh7	0.7692	0.7258	0.6773	0.6287	0.5714	0.4949	0.3883	0.2338	0.0717	0.001
MCF7	0.7732	0.7096	0.6321	0.5397	0.4285	0.2976	0.1621	0.0517	0.003	0
SHSY5Y	0.5207	0.4307	0.3403	0.2521	0.1624	0.0842	0.031	0.006	0.0002	0
SKOV3	0.8508	0.8099	0.7617	0.6987	0.6102	0.4865	0.3241	0.1395	0.0181	0
SkBr3	0.948	0.9341	0.9178	0.898	0.8654	0.8049	0.6747	0.4233	0.1037	0.0001
lacss semi-supervised no auxnet_text:
	0.50	0.55	0.60	0.65	0.70	0.75	0.80	0.85	0.90	0.95
A172	0.5863	0.5042	0.4079	0.3034	0.1982	0.1137	0.0552	0.0172	0.0005	0
BT474	0.6448	0.5825	0.5139	0.4357	0.3441	0.2443	0.1399	0.0484	0.0037	0
BV2	0.8173	0.7818	0.7265	0.6376	0.4958	0.3047	0.1204	0.017	0.0001	0
Huh7	0.6089	0.564	0.5123	0.4493	0.3738	0.2709	0.1535	0.0497	0.0017	0
MCF7	0.6432	0.5646	0.4624	0.3406	0.2076	0.0964	0.0309	0.0053	0.0001	0
SHSY5Y	0.1281	0.0719	0.0326	0.0122	0.0038	0.0011	0.0003	0.0001	0	0
SKOV3	0.6781	0.605	0.5046	0.363	0.2089	0.0882	0.0278	0.0055	0.0001	0
SkBr3	0.857	0.8303	0.7946	0.736	0.6372	0.4765	0.2557	0.0627	0.0016	0
lacss semi-supervised:
	0.50	0.55	0.60	0.65	0.70	0.75	0.80	0.85	0.90	0.95
A172	0.6795	0.6194	0.556	0.4794	0.392	0.2879	0.1799	0.0779	0.012	0
BT474	0.6828	0.6332	0.5808	0.5196	0.4502	0.3617	0.2575	0.1354	0.0266	0
BV2	0.877	0.8558	0.8253	0.7797	0.7036	0.5785	0.3884	0.1557	0.013	0
Huh7	0.702	0.6632	0.6265	0.5845	0.5369	0.4767	0.3835	0.2481	0.0799	0.002
MCF7	0.7117	0.6547	0.5851	0.4976	0.3908	0.2653	0.1393	0.0392	0.0019	0
SHSY5Y	0.4322	0.3557	0.2716	0.1881	0.115	0.0585	0.0234	0.0066	0.0006	0
SKOV3	0.8163	0.7834	0.742	0.6849	0.6024	0.4801	0.3155	0.1282	0.0157	0
SkBr3	0.9312	0.9192	0.9066	0.8898	0.8618	0.8067	0.6857	0.4168	0.0777	0
